# Supplementary material for: Druggable Molecular Networks in BRCA1/BRCA2-Mutated Breast Cancer
Source: Biology (Basel). 2025 Mar 2;14(3):253. doi: 10.3390/biology14030253 (PMC11940086; doi:10.3390/biology14030253)
Supplement: Supplementary file 1 [file biology-14-00253-s001.zip]

Archive with 1 entries (1 files):
- biology-3476832-supplementary.xlsx
