# Supplementary material for: Druggable Molecular Networks in BRCA1/BRCA2-Mutated Breast Cancer
Source: Biology (Basel). 2025 Mar 2;14(3):253. doi: 10.3390/biology14030253 (PMC11940086; doi:10.3390/biology14030253)
Supplement: Supplementary file 1 [file biology-14-00253-s001.zip › biology-3476832-supplementary.xlsx]

## Sheet: Cytoscape input list BRCA1
regulation_nodeA_on_nodeB	node_A	node_B	order	effectonnode_Bexpression	drug name	color
1	BRCA1	γH2AX	first	pos	BETinhibitors	yellow
1	BRCA1	ABCB1A	first	pos	Topotecan + Olaparib	grey
1	BRCA1	ABCB1B	first	pos	Topotecan + Olaparib	grey
1	BRCA1	ABCG2	first	pos	Topotecan + Olaparib	grey
-1	BRCA1	AGR2	first	neg
-1	BRCA1	ALB	second	neg
1	BRCA1	ALDH1A3	first	pos
-1	BRCA1	AMBP	second	neg
-1	BRCA1	ANK3	second	neg
-1	BRCA1	ANXA1	second	neg
-1	BRCA1	ANXA6	second	neg
-1	BRCA1	APOC3	second	neg
1	BRCA1	AURKB	second	pos
-1	BRCA1	BAD	first	neg	CDDO Imidazolide	pink
-1	BRCA1	BANF1	second	neg
-1	BRCA1	BAX	first	neg	Daidzein e Genistein	red
-1	BRCA1	BCL2	first	neg	Daidzein e Genistein	red
-1	BRCA1	BCLX	first	neg	CDDO Imidazolide	pink
1	BRCA1	BIRC5	first	pos
-1	BRCA1	BIRC5	first	neg	CDDO Imidazolide	pink
-1	BRCA1	BIRC5	first	neg	Resveratrol	light blue
1	BRCA1	BRIP1	first	pos	Daidzein e Genistein	red
1	BRCA1	CASPASE 3	first	pos	CDDO Imidazolide	pink
1	BRCA1	CEBPB	first	pos
1	BRCA1	CENPE	second	pos
1	BRCA1	CHD4	second	pos
1	BRCA1	CHK1	second	pos	CDDO Imidazolide	pink
-1	BRCA1	CLASPIN	first	neg	CDDO Imidazolide	pink
-1	BRCA1	CRP	second	neg
1	BRCA1	CSN2	second	pos
1	BRCA1	CSN2	first	pos
1	BRCA1	CYCLIND1	first	pos
-1	BRCA1	DCN	second	neg
1	BRCA1	DDX58	second	pos
1	BRCA1	DTYMK	second	pos
1	BRCA1	EGFR	first	pos
1	BRCA1	ELF5	first	pos
1	BRCA1	ERBB2	first	pos
1	BRCA1	EZH2	first	pos
-1	BRCA1	EZH2	first	neg	3-deazaneplanocin A	blue
1	BRCA1	FEN1	second	pos
-1	BRCA1	FN1	second	neg
-1	BRCA1	FOXA1	second	neg
1	BRCA1	FXR1	second	pos
-1	BRCA1	GSTM1	second	neg
-1	BRCA1	HK1	second	neg
-1	BRCA1	HMOX1	second	neg
1	BRCA1	HO-1	first	pos	BETinhibitors	yellow
1	BRCA1	HSP70	first	pos	CDDO Imidazolide	pink
-1	BRCA1	HSP90	first	neg	17-AAG	green
-1	BRCA1	HSPGZ	second	neg
1	BRCA1	INCENP	second	pos
1	BRCA1	ISG15	second	pos
-1	BRCA1	ITIH1	second	neg
-1	BRCA1	ITIH2	second	neg
-1	BRCA1	ITIH3	second	neg
1	BRCA1	KIF11	second	pos
1	BRCA1	KIF23	second	pos
1	BRCA1	KIF4B	second	pos
1	BRCA1	KNTC1	second	pos
1	BRCA1	LGAL53BP	second	pos
-1	BRCA1	LIFR	second	neg
1	BRCA1	LIG1	second	pos
-1	BRCA1	LYRM4	second	neg
-1	BRCA1	MAGT1	second	neg
-1	BRCA1	MAP1B	second	neg
-1	BRCA1	MBP	second	neg
1	BRCA1	MREA1	second	pos
-1	BRCA1	MYC	first	neg
1	BRCA1	MYC	first	pos
1	BRCA1	NASP	second	pos
1	BRCA1	NCAPG	second	pos
1	BRCA1	NCAPH	second	pos
1	BRCA1	NCOR2	second	pos
1	BRCA1	NFKB1	first	pos
1	BRCA1	NOS2	first	pos	4-HPR	violet
1	BRCA1	NOS3	first	pos	4-HPR	violet
-1	BRCA1	P16	first	neg
1	BRCA1	P27	first	pos
1	BRCA1	PARP1	second	pos
-1	BRCA1	PC	second	neg
-1	BRCA1	PF4	second	neg
-1	BRCA1	PON1	second	neg
-1	BRCA1	PRDX2	second	neg
1	BRCA1	PSMB9	second	pos
1	BRCA1	PSME4	second	pos
1	BRCA1	RANKL	second	pos
1	BRCA1	RRM1	second	pos
-1	BRCA1	SAA4	second	neg
-1	BRCA1	SERPING1	second	neg
-1	BRCA1	SIRT1	first	neg
1	BRCA1	SIRT1	first	pos	Resveratrol	light blue
-1	BRCA1	SLC3A2	second	neg
1	BRCA1	SOX10	first	pos
-1	BRCA1	STAB1	second	neg
1	BRCA1	STAT1	second	pos
-1	BRCA1	TF	second	neg
1	BRCA1	TOP2A	second	pos
-1	BRCA1	VIM	second	neg
1	BRCA1	WIF1	first	pos

## Sheet: Cytoscape input list BRCA2
regulation_nodeA_on_nodeB	node_A	node_B	order	effectonnode_Bexpression	drug name	color
-1	BRCA2	BAX	first	neg	phytoestrogen	purple
1	BRCA2	BRIP1	first	pos	phytoestrogen	purple
-1	BRCA2	BCL2	first	neg	phytoestrogen	purple

## Sheet: KEGG pathway
Gene_set	Term	Overlap	P-value	Adjusted P-value	Odds Ratio	Combined Score
KEGG_2021_Human	MicroRNAs in cancer	10/310	3.0341e+08	4.70286e+10	976268656716418	1.4652e+16
KEGG_2021_Human	Epstein-Barr virus infection	8/202	1.09211e+10	8.46389e+10	1.17908e+16	1618573230178800
KEGG_2021_Human	HIF-1 signaling pathway	6/109	3.94986e+09	0.00020407632879381097	1626145220839600	2.02322e+16
KEGG_2021_Human	Colorectal cancer	1986-05-01	2.02461e+10	0.0007845360940499499	1.70113e+16	1838506361225380
KEGG_2021_Human	Pathways in cancer	10/531	3.557e+11	0.0009805432864328728	5558197496204190	569382140241816
KEGG_2021_Human	Hepatitis B	6/162	3.79565e+10	0.0009805432864328728	1.0708e+16	1.08998e+16
KEGG_2021_Human	Endometrial cancer	1958-04-01	7.35845e+10	0.001629371485896	2.01613e+16	1.91877e+16
KEGG_2021_Human	Proteoglycans in cancer	6/205	0.00013952447991365442	0.0026447727084683	8375964328685680	7435570095067010
KEGG_2021_Human	Central carbon metabolism in cancer	1970-04-01	0.00015356744758848547	0.0026447727084683	1.64857e+16	1.44767e+16
KEGG_2021_Human	Pancreatic cancer	1976-04-01	0.0002111646318953556	0.003273051794378	1510730593607300	1.27851e+16
KEGG_2021_Human	Breast cancer	5/147	0.0002587023695421541	0.0032843964190262	9673806729264470	7990402137720660
KEGG_2021_Human	Gastric cancer	5/149	0.00027539601095584904	0.0032843964190262	9538483796296290	781898175759928
KEGG_2021_Human	Base excision repair	1933-03-01	0.0002754655061118758	0.0032843964190262	2688243243243240	2203565928196360
KEGG_2021_Human	Hepatitis C	5/157	0.0003504882453251573	0.0038804055732428	90328033625731	7186664006875200
KEGG_2021_Human	JAK-STAT signaling pathway	5/162	0.0004047099424852298	0.004182002739014	8742922859164890	6830268543484940
KEGG_2021_Human	Small cell lung cancer	1992-04-01	0.0004390039214245949	0.0042528504888007	1.23506e+16	9548220976397850
KEGG_2021_Human	Hepatocellular carcinoma	5/168	0.0004778821986134591	0.0042945925810243	841854124062713	6436939797745350
KEGG_2021_Human	Bladder cancer	1941-03-01	0.0005264339292868599	0.0042945925810243	2.12144e+16	1601559551037930
KEGG_2021_Human	Ferroptosis	1941-03-01	0.0005264339292868599	0.0042945925810243	2.12144e+16	1601559551037930
KEGG_2021_Human	AGE-RAGE signaling pathway in diabetic complications	4/100	0.0006019463184977087	0.0046650839683572	1.13168e+16	8391780339915700

## Sheet: Sources
PMID	ISSN	JOURNAL TITLE	TITLE	ABSTRACT	ARTICLE DETAILS	IF	BRCA1 mut Y/N	BRCA2 mut Y/N	Genes (HUGO)	BRCAmut e gene UP	BRCAmut gene DOWN	Cell type	Drugs/inhibitors names	correlation drug/gene UP	correlation drug/gene DOWN	clinical parameters (benefits Y/N): risk of disease progression, death and progression-free survival
20453858	1545-9993	NATURE_STRUCTURAL_&_MOLECULAR_BIOLOGY	53BP1 loss rescues BRCA1 deficiency and is associated with triple-negative and BRCA-mutated breast cancers.	Germ-line mutations in breast cancer 1, early onset (BRCA1) result in predisposition to breast and ovarian cancer. BRCA1-mutated tumors show genomic instability, mainly as a consequence of impaired recombinatorial DNA repair. Here we identify p53-binding protein 1 (53BP1) as an essential factor for sustaining the growth arrest induced by Brca1 deletion. Depletion of 53BP1 abrogates the ATM-depend…	Nat Struct Mol Biol. 2010 Jun;17(6):688-95. doi: 10.1038/nsmb.1831. Epub 2010 May 9.	11.98	Y	N	TP53BP1	N	N	mESC / MEFs	Cisplatin	N	N	Y
30042414	0950-9232	ONCOGENE	BRCA1 deficiency sensitizes breast cancer cells to bromodomain and extra-terminal domain (BET) inhibition.	BRCA1 is a tumor suppressor frequently mutated in breast and ovarian cancer, serving it as a target for therapeutic exploitation. Here, we show that BRCA1 has a synthetic lethality interaction with an epigenetics regulator, bromodomain and extra-terminal domain (BET). BET inhibition led to gene expression changes reversing MYC-dependent transcription repression of a redox regulator, thioredoxin-i…	Oncogene. 2018 Dec;37(49):6341-6356. doi: 10.1038/s41388-018-0408-8. Epub 2018 Jul 24.	7971	Y	N	BET (family)	Y	Y	HCC1937 and SUM149, not T47D and MDAMB436	BETinhibitors
21372041	1940-6207	Cancer_Prevention_Research	CDDO-imidazolide induces DNA damage, G2/M arrest and apoptosis in BRCA1-mutated breast cancer cells.	Breast cancer-associated gene 1 (BRCA1) protein plays important roles in DNA damage and repair, homologous recombination, cell-cycle regulation, and apoptosis. The synthetic triterpenoid 1-[2-cyano-3,12-dioxooleana-1,9(11)-dien-28-oyl]imidazole (CDDO-Imidazolide, CDDO-Im) is a promising anticancer and chemopreventive agent with potent antiproliferative and apoptotic activities against a wide vari…	Cancer Prev Res (Phila). 2011 Mar;4(3):425-34. doi: 10.1158/1940-6207.CAPR-10-0153.	3473	Y	N	CHK1, HSP70, claspin, survivin, BCLX, BAD	/		MMTV-Cre / HCT1937 / MCF-10A / E18-14C-27 / 3T3 / W780	CDDO Imidazolide	Y	Y	N
25531315	0950-9232	ONCOGENE	FOXA1 repression is associated with loss of BRCA1 and increased promoter methylation and chromatin silencing in breast cancer.	FOXA1 expression correlates with the breast cancer luminal subtype and patient survival. RNA and protein analysis of a panel of breast cancer cell lines revealed that BRCA1 deficiency is associated with the downregulation of FOXA1 expression. Knockdown of BRCA1 resulted in the downregulation of FOXA1 expression and enhancement of FOXA1 promoter methylation in MCF-7 breast cancer cells, whereas th…	Oncogene. 2015 Sep 24;34(39):5012-24. doi: 10.1038/onc.2014.421. Epub 2014 Dec 22.	7971	Y	N	FOXA1	/	Y	MCF-7, MDA-MB-231, MDA-MB-436, MDA-MB-468, HCC70 and SUM1315MO2	5-aza-2′-deoxycitydine/ GSK126	/	/	/
15695235	0143-3334	CARCINOGENESIS	N-(4-Hydroxyphenyl)retinamide is more potent than other phenylretinamides in inhibiting the growth of BRCA1-mutated breast cancer cells.	Women with germline mutations in the breast cancer susceptibility gene BRCA1 are at an increased risk of developing breast cancer. The synthetic retinoid N-(4-hydroxyphenyl)retinamide (4-HPR) has been shown to have a clinical chemopreventive activity in patients with premenopausal breast cancer. Since BRCA1 mutations are associated with an early-onset breast cancer, usually before menopause, we h…	Carcinogenesis. 2005 May;26(5):1000-7. doi: 10.1093/carcin/bgi038. Epub 2005 Feb 3.	4603	Y	N	NOS2,NOS3			HCC1937 / W0069 / W525	4-HPR (chemopreventive)	NOS2,NOS3
18723483	1535-7163	MOLECULAR_CANCER_THERAPEUTICS	Mitotic catastrophe cell death induced by heat shock protein 90 inhibitor in BRCA1-deficient breast cancer cell lines.	Heat shock protein 90 (Hsp90) is a molecular chaperone involved in folding, assembly, maturation, and stabilization of the client proteins that regulate survival of malignant cells. As previous reports correlate high Hsp90 expression with decreased survival in breast cancer, Hsp90 may be a favorable target for investigational therapy in breast cancer. In our study, we have examined the response o…	Mol Cancer Ther. 2008 Aug;7(8):2358-66. doi: 10.1158/1535-7163.MCT-08-0327.	5615	Y	N	HSP90	N	N	UACC-3199 / HCC1937 / MDA-MB-436 / MCF7 / MBA-MD-157 / Hs578T	17-AAG	/	/	Y
19709408	1465-5411	BREAST_CANCER_RESEARCH	BRCA1-deficient mammary tumor cells are dependent on EZH2 expression and sensitive to Polycomb Repressive Complex 2-inhibitor 3-deazaneplanocin A.	INTRODUCTION: Treatment of breast cancer is becoming more individualized with the recognition of tumor subgroups that respond differently to available therapies. Breast cancer 1 gene (BRCA1)-deficient tumors are usually of the basal subtype and associated with poor survival rates, highlighting the need for more effective therapy. METHODS: We investigated a mouse model that closely mimics breast c…	Breast Cancer Res. 2009;11(4):R63. doi: 10.1186/bcr2354. Epub 2009 Aug 26.	4988	Y	N	EZH2	Y	N	Mouse	3-deazaneplanocin A	N	Y	Y
20127002	1021-335X	ONCOLOGY_REPORTS	Phytoestrogens regulate the expression of genes involved in different biological processes in BRCA2 knocked down MCF-7, MDA-MB-231 and MCF-10a cell lines.	Breast cancer is a public health problem in the Western countries. Several studies have shown that BRCA2, like BRCA1 oncosuppressors, are strongly involved in hereditary and sporadic mammary carcinogenesis. It has also been suggested that soy has a protective effect against breast cancer in Asia and, more particularly, phytoestrogens such as daidzein and genistein. Thus, phytoestrogens may have a…	Oncol Rep. 2010 Mar;23(3):647-53. doi: 10.3892/or_00000680.	3417	Y	Y	BAX	/	/	MDA-MB-231 / MCF7 / MCF10A	Phytoestrogens (Daidzein e Genistein)	N	Y	Y
20145144	0008-5472	CANCER_RESEARCH	Sensitivity and acquired resistance of BRCA1;p53-deficient mouse mammary tumors to the topoisomerase I inhibitor topotecan.	There is no tailored therapy yet for human basal-like mammary carcinomas. However, BRCA1 dysfunction is frequently present in these malignancies, compromising homology-directed DNA repair. This defect may serve as the tumor's Achilles heel and make the tumor hypersensitive to DNA breaks. We have evaluated this putative synthetic lethality in a genetically engineered mouse model for BRCA1-associat…	Cancer Res. 2010 Feb 15;70(4):1700-10. doi: 10.1158/0008-5472.CAN-09-3367. Epub 2010 Feb 9.	9727	Y	N	ABCG2, ABCB1A, ABCB1B	/	/	Mouse	Topotecan + Olaparib
19654309	0008-5472	CANCER_RESEARCH	Moderate increase in Mdr1a/1b expression causes in vivo resistance to doxorubicin in a mouse model for hereditary breast cancer.	We have found previously that acquired doxorubicin resistance in a genetically engineered mouse model for BRCA1-related breast cancer was associated with increased expression of the mouse multidrug resistance (Mdr1) genes, which encode the drug efflux transporter ATP-binding cassette B1/P-glycoprotein (P-gp). Here, we show that even moderate increases of Mdr1 expression (as low as 5-fold) are suf…	Cancer Res. 2009 Aug 15;69(16):6396-404. doi: 10.1158/0008-5472.CAN-09-0041. Epub 2009 Aug 4.	9727	Y	N	MDR1	/	/	/	Doxorubicin	/	/	/
18851829	1097-2765	MOLECULAR_CELL	Interplay among BRCA1, SIRT1, and Survivin during BRCA1-associated tumorigenesis.	Germline mutations of BRCA1 predispose women to breast and ovarian cancers. However, the downstream mediators of BRCA1 function in tumor suppression remain elusive. We found that human BRCA1-associated breast cancers have lower levels of SIRT1 than their normal controls. We further demonstrated that mammary tumors from Brca1 mutant mice have low levels of Sirt1 and high levels of Survivin, which …	Mol Cell. 2008 Oct 10;32(1):11-20. doi: 10.1016/j.molcel.2008.09.011.	15584	Y	N	BIRC5	Y	N	HCC1037 / L56Br-C1	Resveratrolo	N	Y	Y
23397111	1535-9476	MOLECULAR_&_CELLULAR_PROTEOMICS	Proteomics of genetically engineered mouse mammary tumors identifies fatty acid metabolism members as potential predictive markers for cisplatin resistance.	In contrast to various signatures that predict the prognosis of breast cancer patients, markers that predict chemotherapy response are still elusive. To detect such predictive biomarkers, we investigated early changes in protein expression using two mouse models for distinct breast cancer subtypes who have a differential knock-out status for the breast cancer 1, early onset (Brca1) gene. The prot…	Mol Cell Proteomics. 2013 May;12(5):1319-34. doi: 10.1074/mcp.M112.024182. Epub 2013 Feb 8.	4.87	Y	N	Chromosome segregation proteins (KIF11, KIF23, KIF4B)	Y		Mouse	Cisplatin	Y	N
21396117	1465-5411	BREAST_CANCER_RESEARCH	Loss of BRCA1 leads to an increase in epidermal growth factor receptor expression in mammary epithelial cells, and epidermal growth factor receptor inhibition prevents estrogen receptor-negative cancers in BRCA1-mutant mice.	INTRODUCTION: Women who carry a BRCA1 mutation typically develop "triple-negative" breast cancers (TNBC), defined by the absence of estrogen receptor (ER), progesterone receptor and Her2/neu. In contrast to ER-positive tumors, TNBCs frequently express high levels of epidermal growth factor receptor (EGFR). Previously, we found a disproportionate fraction of progenitor cells in BRCA1 mutation carr…	Breast Cancer Res. 2011 Mar 11;13(2):R30. doi: 10.1186/bcr2850.	4988	Y	N	EGFR	Y	N	MCF-10A/ hTERT / HMLE / MCF-7	Erlotinib	N	Y	Y
11709723	0950-9232	ONCOGENE	Multiple genetic changes are associated with mammary tumorigenesis in Brca1 conditional knockout mice.	Germline mutations in the tumor suppressor gene BRCA1 predispose women to breast cancer, however somatic mutations in the gene are rarely detected in sporadic cancers. To understand this phenomenon, we examined mouse models carrying conditional disruption of Brca1 in mammary epithelium in either p53 wild type (wt) or heterozygous backgrounds. Although a p53(+/-) mutation significantly accelerated…	Oncogene. 2001 Nov 8;20(51):7514-23. doi: 10.1038/sj.onc.1204929.	7971	Y	N	CYCLIND1	Y	N	Mouse	Tamoxifen (not effective) / IR or DOXO (effective)
